# Supplementary material for: Simulations to Assess the Performance of Multifactor Risk Scores for Predicting Myopia Prevalence in Children and Adolescents in China
Source: Front Genet. 2022 Apr 11;13:861164. doi: 10.3389/fgene.2022.861164 (PMC9035486; doi:10.3389/fgene.2022.861164)
Supplement: Supplementary file 1 [file Table2.XLSX]

## Sheet: Sheet3
Supplementary Table S2 Performance of myopia and high myopia predition models.
	Models	Cohort	AUC(95% CI)	ACC(95% CI)	SE(95% CI)	SP(95% CI)	PPV(95% CI)	NPV(95% CI)
Myopia prediction	MAP	training	0.8716 (0.8598 - 0.8835)	0.7974 (0.7835 - 0.8107)	0.8583 (0.8422 - 0.8733)	0.7109 (0.6865 - 0.7345)	0.8081 (0.7907 - 0.8247)	0.7796 (0.7559 - 0.802)
		validation	0.8828 (0.8724 - 0.8931)	0.8206 (0.809 - 0.8318)	0.693 (0.67 - 0.7153)	0.8954 (0.8835 - 0.9066)	0.7954 (0.7734 - 0.8161)	0.8326 (0.8187 - 0.8458)
	LR	training	0.8711 (0.8592 - 0.883)	0.7918 (0.7777 - 0.8053)	0.8573 (0.8412 - 0.8723)	0.6989 (0.6741 - 0.7227)	0.8015 (0.7839 - 0.8182)	0.7754 (0.7514 - 0.7981)
		validation	0.8821 (0.8717 - 0.8925)	0.8211 (0.8094 - 0.8323)	0.6906 (0.6675 - 0.7129)	0.8976 (0.8857 - 0.9086)	0.7982 (0.7763 - 0.8188)	0.8318 (0.818 - 0.8451)
	GBDT	training	0.8711 (0.8591 - 0.883)	0.7971 (0.7832 - 0.8105)	0.8588 (0.8427 - 0.8738)	0.7095 (0.685 - 0.7331)	0.8074 (0.79 - 0.824)	0.7799 (0.7562 - 0.8023)
		validation	0.8826 (0.8722 - 0.8929)	0.8213 (0.8097 - 0.8325)	0.6949 (0.6719 - 0.7171)	0.8954 (0.8835 - 0.9066)	0.7958 (0.7739 - 0.8164)	0.8334 (0.8196 - 0.8466)
	NN	training	0.8696 (0.8577 - 0.8816)	0.7938 (0.7798 - 0.8073)	0.8523 (0.8359 - 0.8676)	0.7109 (0.6865 - 0.7345)	0.807 (0.7895 - 0.8237)	0.7724 (0.7486 - 0.795)
		validation	0.8775 (0.8668 - 0.8882)	0.8208 (0.8092 - 0.832)	0.7022 (0.6794 - 0.7243)	0.8904 (0.8782 - 0.9018)	0.7898 (0.7679 - 0.8105)	0.836 (0.8222 - 0.8492)
	RF	training	0.8583 (0.8456 - 0.871)	0.79 (0.7759 - 0.8036)	0.8438 (0.8271 - 0.8594)	0.7138 (0.6894 - 0.7373)	0.807 (0.7894 - 0.8237)	0.7631 (0.7392 - 0.7858)
		validation	0.8681 (0.8569 - 0.8792)	0.8179 (0.8062 - 0.8292)	0.6887 (0.6656 - 0.7111)	0.8936 (0.8816 - 0.9049)	0.7915 (0.7695 - 0.8124)	0.8304 (0.8165 - 0.8437)
High myopia prediction	MAP	training	0.8191 (0.7848 - 0.8533)	0.6433 (0.622 - 0.6642)	0.8658 (0.8003 - 0.916)	0.6257 (0.6033 - 0.6476)	0.155 (0.1311 - 0.1815)	0.9833 (0.9743 - 0.9897)
		validation	0.8174 (0.7725 - 0.8624)	0.7721 (0.7509 - 0.7922)	0.6702 (0.5656 - 0.7638)	0.7783 (0.7567 - 0.7988)	0.1559 (0.122 - 0.1951)	0.9748 (0.9644 - 0.9828)
	LR	training	0.8119 (0.7769 - 0.8468)	0.6843 (0.6635 - 0.7045)	0.8322 (0.7624 - 0.8884)	0.6725 (0.6508 - 0.6937)	0.1678 (0.1415 - 0.1967)	0.9806 (0.9715 - 0.9874)
		validation	0.8123 (0.7635 - 0.8611)	0.7984 (0.7781 - 0.8176)	0.6809 (0.5767 - 0.7733)	0.8056 (0.7849 - 0.8251)	0.1763 (0.1385 - 0.2195)	0.9764 (0.9664 - 0.984)
	GBDT	training	0.819 (0.7847 - 0.8532)	0.6211 (0.5996 - 0.6423)	0.8725 (0.808 - 0.9214)	0.6012 (0.5786 - 0.6234)	0.1479 (0.1251 - 0.1731)	0.9834 (0.9743 - 0.99)
		validation	0.8124 (0.7667 - 0.858)	0.7727 (0.7516 - 0.7928)	0.6809 (0.5767 - 0.7733)	0.7783 (0.7567 - 0.7988)	0.158 (0.1239 - 0.1973)	0.9756 (0.9653 - 0.9834)
	NN	training	0.8078 (0.7724 - 0.8432)	0.6788 (0.658 - 0.6991)	0.8255 (0.7549 - 0.8827)	0.6672 (0.6454 - 0.6885)	0.1644 (0.1386 - 0.193)	0.9797 (0.9704 - 0.9867)
		validation	0.8154 (0.7717 - 0.8591)	0.7721 (0.7509 - 0.7922)	0.7128 (0.6102 - 0.8014)	0.7757 (0.754 - 0.7963)	0.1626 (0.1283 - 0.2019)	0.9779 (0.968 - 0.9854)
	RF	training	0.7353 (0.6879 - 0.7827)	0.9181 (0.9053 - 0.9297)	0.1074 (0.0626 - 0.1685)	0.9824 (0.9754 - 0.9879)	0.3265 (0.1995 - 0.4754)	0.9328 (0.9208 - 0.9434)
		validation	0.7261 (0.6686 - 0.7836)	0.943 (0.9306 - 0.9538)	0.0957 (0.0447 - 0.174)	0.9948 (0.9898 - 0.9978)	0.5294 (0.2781 - 0.7702)	0.9474 (0.9353 - 0.9577)
