# Supplementary material for: Simulations to Assess the Performance of Multifactor Risk Scores for Predicting Myopia Prevalence in Children and Adolescents in China
Source: Front Genet. 2022 Apr 11;13:861164. doi: 10.3389/fgene.2022.861164 (PMC9035486; doi:10.3389/fgene.2022.861164)
Supplement: Supplementary file 2 [file Table3.XLSX]

## Sheet: Sheet1
Supplementary Table S3 Simulation to evaluated the reduced risk of myopia by sitting correct posture on the 8-12 years old.
Status	Group1	Group2	P_value	P_signif
Basically_Always	8-≥17	12-≥17	1.8e-14	****
Basically_Always	9-≥17	12-≥17	4.8e-11	****
Basically_Always	10-≥17	12-≥17	9.9e-05	****
Basically_Always	11-≥17	12-≥17	0.1033	ns
Occasionally_Always	8-≥17	12-≥17	< 2e-16	****
Occasionally_Always	9-≥17	12-≥17	< 2e-16	****
Occasionally_Always	10-≥17	12-≥17	3.5e-12	****
Occasionally_Always	11-≥17	12-≥17	2.8e-05	****
Never_Always	8-≥17	12-≥17	4.6e-06	****
Never_Always	9-≥17	12-≥17	0.00076	***
Never_Always	10-≥17	12-≥17	0.09536	ns
Never_Always	11-≥17	12-≥17	0.10588	ns
