# Supplementary material for: Simulations to Assess the Performance of Multifactor Risk Scores for Predicting Myopia Prevalence in Children and Adolescents in China
Source: Front Genet. 2022 Apr 11;13:861164. doi: 10.3389/fgene.2022.861164 (PMC9035486; doi:10.3389/fgene.2022.861164)
Supplement: Supplementary file 6 [file Table1.XLSX]

## Sheet: Sheet1
Supplementary Table S1 Comparison of basic characteristics according to myopia status.
	Developmental cohort N=11,350
	Normal	Myopia	Common myopia	High myopia
	N=4,592	N=6,758	N=6,192	N=566
SE (median [IQR])	-0.12 [-0.25, 0.12]	-2.88 [-4.25, -1.88]	-2.75 [-3.88, -1.75]	-7.12 [-8.00, -6.50]
Age (median [IQR]) (No. (%))	9.00 [8.00, 11.00]	13.00 [11.00, 15.00]	12.00 [10.00, 14.00]	15.00 [14.00, 17.00]
≤7	778 (16.9)	109 (1.6)	107 (1.7)	2 (0.4)
8	1,144 (24.9)	277 (4.1)	271 (4.4)	6 (1.1)
9	825 (18.0)	407 (6.0)	400 (6.5)	7 (1.2)
10	601 (13.1)	601 (8.9)	590 (9.5)	11 (1.9)
11	441 (9.6)	759 (11.2)	743 (12.0)	16 (2.8)
12	256 (5.6)	718 (10.6)	692 (11.2)	26 (4.6)
13	192 (4.2)	849 (12.6)	802 (13.0)	47 (8.3)
14	156 (3.4)	890 (13.2)	804 (13.0)	86 (15.2)
15	78 (1.7)	715 (10.6)	627 (10.1)	88 (15.5)
16	55 (1.2)	701 (10.4)	568 (9.2)	133 (23.5)
≥17	66 (1.4)	732 (10.8)	588 (9.5)	144 (25.4)
Height (median [IQR])	135.10 [128.00, 147.00]	159.00 [147.50, 166.00]	158.00 [146.00, 165.50]	163.90 [158.00, 172.00]
Weight (median [IQR])	33.00 [26.00, 46.00]	49.00 [40.00, 60.00]	48.30 [38.48, 60.00]	53.50 [47.00, 63.15]
Gender (No. (%))
Boy	2,607 (56.8)	3,260 (48.2)	2,998 (48.4)	262 (46.3)
Girl	1,985 (43.2)	3,498 (51.8)	3,194 (51.6)	304 (53.7)
Delivery way (No. (%))
Natural delivery	2,593 (56.5)	4,072 (60.3)	3,700 (59.8)	372 (65.7)
Term caesarean	1,760 (38.3)	2,318 (34.3)	2,150 (34.7)	168 (29.7)
Premature delivery	217 (4.7)	317 (4.7)	295 (4.8)	22 (3.9)
Dystocia	22 (0.5)	51 (0.8)	47 (0.8)	4 (0.7)
SchoolType (No. (%))
General	3772 (82.1)	5464 (80.9)	5046 (81.5)	418 (73.9)
Key	820 (17.9)	1294 (19.1)	1146 (18.5)	148 (26.1)
SchoolRegion (No. (%))
Urban	3175 (69.1)	5001 (74.0)	4561 (73.7)	440 (77.7)
Rural	620 (13.5)	900 (13.3)	833 (13.5)	67 (11.8)
No message	797 (17.4)	857 (12.7)	798 (12.9)	59 (10.4)
Vision condition (No. (%))
Emmetropia	4,592 (100.0)	0 (0.0)	0 (0.0)	0 (0.0)
Corrected myopia	0 (0.0)	4,872 (72.1)	4,435 (71.6)	437 (77.2)
Uncorrected myopia	0 (0.0)	1,107 (16.4)	1,071 (17.3)	36 (6.4)
Other ocular problems	0 (0.0)	779 (11.5)	686 (11.1)	93 (16.4)
Onset age of myopia (No. (%))
Emmetropia	4,592 (100.0)	0 (0.0)	0 (0.0)	0 (0.0)
Junior or senior high school	0 (0.0)	1,723 (25.5)	1,642 (26.5)	81 (14.3)
Primary school	0 (0.0)	4,799 (71.0)	4,356 (70.3)	443 (78.3)
Age of ≤ 6 years	0 (0.0)	236 (3.5)	194 (3.1)	42 (7.4)
Correct posture (No. (%))
Always	588 (12.8)	231 (3.4)	214 (3.5)	17 (3.0)
Basically	2015 (43.9)	2068 (30.6)	1902 (30.7)	166 (29.3)
Occasionally	1488 (32.4)	3041 (45.0)	2788 (45.0)	253 (44.7)
Never	501 (10.9)	1418 (21.0)	1288 (20.8)	130 (23.0)
Reading time (No. (%))
≤1h	1954 (42.6)	1948 (28.8)	1829 (29.5)	119 (21.0)
1-2h	1399 (30.5)	1954 (28.9)	1809 (29.2)	145 (25.6)
2h-3h	847 (18.4)	1416 (21.0)	1288 (20.8)	128 (22.6)
>3h	392 (8.5)	1440 (21.3)	1266 (20.4)	174 (30.7)
Screen time (No. (%))
≤1h	2597 (56.6)	2856 (42.3)	2665 (43.0)	191 (33.7)
1h-2h	1100 (24.0)	1663 (24.6)	1528 (24.7)	135 (23.9)
2h-3h	512 (11.1)	1048 (15.5)	949 (15.3)	99 (17.5)
>3h	383 (8.3)	1191 (17.6)	1050 (17.0)	141 (24.9)
Outdoor time (No. (%))
>2h	614 (13.4)	766 (11.3)	692 (11.2)	74 (13.1)
≤2h	3978 (86.6)	5992 (88.7)	5500 (88.8)	492 (86.9)
Sleep time (No. (%))
>9h	1316 (28.7)	1085 (16.1)	1017 (16.4)	68 (12.0)
8h-9h	2298 (50.0)	2833 (41.9)	2638 (42.6)	195 (34.5)
7h-8h	806 (17.6)	2250 (33.3)	2034 (32.8)	216 (38.2)
≤7h	172 (3.7)	590 (8.7)	503 (8.1)	87 (15.4)
Diet habit (No. (%))
Vegetarian preference	1154 (25.1)	1288 (19.1)	1179 (19.0)	109 (19.3)
Meat preference	1607 (35.0)	2211 (32.7)	2036 (32.9)	175 (30.9)
Salty taste	525 (11.4)	1231 (18.2)	1112 (18.0)	119 (21.0)
Sweet taste	1306 (28.4)	2028 (30.0)	1865 (30.1)	163 (28.8)
Paternal education (No. (%))
Junior high school and below	2058 (44.8)	3647 (54.0)	3319 (53.6)	328 (58.0)
Senior high school	1279 (27.9)	1688 (25.0)	1533 (24.8)	155 (27.4)
University and above	1255 (27.3)	1423 (21.0)	1340 (21.6)	83 (14.6)
Paternal refractive status (No. (%))
Emmetropia	3335 (72.6)	4529 (67.0)	4157 (67.1)	372 (65.7)
Myopia of ≥ - 6.00D	1111 (24.2)	1851 (27.4)	1703 (27.5)	148 (26.1)
Myopia of < -6.00 D	87 (1.9)	256 (3.8)	217 (3.5)	39 (6.9)
Other ocular diseases	59 (1.3)	122 (1.8)	115 (1.9)	7 (1.2)
Maternal education (No. (%))
Junior high school and below	1981 (43.1)	3666 (54.2)	3330 (53.8)	336 (59.4)
Senior high school	1164 (25.3)	1527 (22.6)	1386 (22.4)	141 (24.9)
University and above	1447 (31.5)	1565 (23.2)	1476 (23.8)	89(15.7)
Maternal refractive status (No. (%))
Emmetropia	2957 (64.4)	4116 (60.9)	3768 (60.9)	348 (61.5)
Myopia of ≥ - 6.00D	1426 (31.1)	2206 (32.6)	2040 (32.9)	166 (29.3)
Myopia of < -6.00 D	170 (3.7)	354 (5.2)	306 (4.9)	48 (8.5)
Other ocular diseases	39 (0.8)	82 (1.2)	78 (1.3)	4 (0.7)
Siblings' refractive status (No. (%))
No siblings or Emmetropia	3527 (76.8)	4128 (61.1)	3833 (61.9)	295 (52.1)
Myopia of ≥ - 6.00D	900 (19.6)	2281 (33.8)	2057 (33.2)	224 (39.6)
Myopia of < -6.00 D	51 (1.1)	177 (2.6)	141 (2.3)	36 (6.4)
Other ocular diseases	114 (2.5)	172 (2.5)	161 (2.6)	11 (1.9)
